# Supplementary material for: Adsorptive Behavior of Cu2+ and Benzene in Single and Binary Solutions onto Alginate Composite Hydrogel Beads Containing Pitch Pine-Based Biochar
Source: Polymers (Basel). 2022 Aug 25;14(17):3468. doi: 10.3390/polym14173468 (PMC9460076; doi:10.3390/polym14173468)
Supplement: Supplementary file 1 [file polymers-14-03468-s001.zip]

Archive with 1 entries (1 files):
- polymers-1883007-supplementary.pdf
